# Supplementary material for: Analysis of zero inflated dichotomous variables from a Bayesian perspective: application to occupational health
Source: BMC Med Res Methodol. 2021 Dec 12;21:277. doi: 10.1186/s12874-021-01427-2 (PMC8667382; doi:10.1186/s12874-021-01427-2)
Supplement: Supplementary file 1 — Additional file 1. Additional tables and code. Additional tables obtained from the simulation study and R code to reproduce the analyses. [file 12874_2021_1427_MOESM1_ESM.zip]

Archive with 2 entries (2 files):
- morina_puig_navarro.zip
- Supplementary material.pdf
